# Supplementary material for: Mobile and Computer-Based Applications for Rehabilitation Monitoring and Self-Management After Knee Arthroplasty: Scoping Review
Source: JMIR Mhealth Uhealth. 2024 Jan 26;12:e47843. doi: 10.2196/47843 (PMC10858429; doi:10.2196/47843)
Supplement: Multimedia Appendix 2 [file mhealth_v12i1e47843_app2.xlsx]

## Sheet: Tech with rehab prog_64 studies
											Inputs added actively/passively into app/technology by patients								Feedback (asynchronous/synchronus)			Contact session						Messaging						Knowledge resource				Self-management (Patient)						Adherence to exercise		Monitoring triggers to healthcare providers
Author	Publication year	Region	Enrollment time	Patient characteristics entered in app	Exercise program/library	Wearables/sensor based device	App (Inbuilt with the IMU or external app for the IMU or stand alone no IMU)	Web-/server-based (clinician portal)	Feedback	Function of app/technology	Pain/Analgesic use	Sleep	Activty/Participation/Function	Sedentary	Exercise Adherence	Muscle strength	ROM	Others	App feedback to patient	Healthcare provder feedback to patient	App feedback to healthcare provider	Mode (Audio/video/face-to-face)	Calling feature (Within app/integrated with external app)	Calling frequency	By whom	Call duration	Areas covered in call	Mode (Audio/video)	By whom	Messaging feature (Within app/integrated with external app)	Messaging frequency	Type of message (Personalized/generic)	Content of message	Knowledge areas covered	Format (Audio/video/web-page/multimedia)	Mode of resource availability (Online/offline/stored within app)	Status of resources (Dynamic/Static/Updatable)	Pain	Danger	Goal setting	Peers	coping	Exercise appropriateness	Adh promotion (Reminder/diary/tracker)	Feedback mechanism or other feature for motivation	Danger sign triggers	Non use triggers	Scheduled calls	Device (Mobile/tablet/computer)
Alexendar	2023	USA	Pre	None	Exercise program	Apple watch	Inbuilt with IMU	Web-based	Synchronous	Exercise program, educational content	None	None	Yes	None	Yes	None	None	PROMS- flight of stairs, stand hours, heart rate	Yes	Messaging	Yes	None	NA	NA	NA	NA	NA	Text	Provider and patient	Within app	SOS	Not mentioned	Not mentioned	6-8 exercises and educational material	Unclear	Online only	Static	No	No	No	No	No	No	Tracker	Messaging	No	No	No	Mobile
An	2021	Asia	Pre	None	Exercise Guidebook	None	None	None	Synchronous	Video monitoring	None	None	None	None	None	None	None	None	None	Direct feedback during video session	None	Video	Video call using smart phone	2 times/day, 5 days/week for 3 weeks, for a total of 30 sessions	Physiotherapist	30 mins	Warm-up, mobility, flexibility, strength, balance, and cool-down	None	NA	NA	NA	NA	NA	Exercise	Written	Offline	Static	No	No	No	No	No	Yes	None	Visual feedback, and direct by physiotherapist	No	No	No	Smartphone/Tablet
Argent	2019	Ireland	Post	None	Exercise program	IMU sensors	Inbuilt app (bluetooth)	None	Synchronous	For exercise feedback in realtime	Yes	None	None	None	Yes	None	Yes	PROMs	Realtime avatar and dashboard	None	None	Face-to-face	NA	NA	NA	NA	NA	None	NA	NA	NA	NA	NA	Exercises	Avatar	Online	Static	Yes	None	Yes	No	No	Yes	Tracker	Avatar feedback	No	No	No	Samrtphone
Backer	2021	Europe	Per	None	Exercise program	Genusport pressure sensor	External app for IMU (blue-tooth enabled)	None	Synchronous	Gamification	None	None	None	None	None	Yes	None	None	Performace seen via Genusport app (game) realtime video feedback	None	None	None	NA	NA	NA	NA	NA	None	NA	NA	NA	NA	NA	None	NA	NA	NA	No	No	No	No	No	Yes	Tracker	Real-time visual feedback	No	No	No	Tablet
Bade	2023	US	Pre	None	Home based exercise program (Neuromotor reducation, balance, ROM )	In-shoe pressure sensors (Loadso)	External	None	Synchronous	Motion sensor	None	None	None	None	Yes	Yes	None	Gait	Real time Biofeedback	Clinic visit	Yes	Face-to-face	NA	2 times/week, 14 visits	Physiotherapist	45 mins	Activity based exercises on improving walking, standing, rising from chair/floor and stair climbingm ROM and flexibility exercises, balance exercises, manual therapy, modalities, education on pain, swelling, wound management, return to activity progressions, and home exercises	None	NA	NA	NA	NA	NA	None	NA	NA	NA	No	No	No	No	No	Yes	Tracker	Biofeedback	No	No	No	Mobile
Berardinis	2022	Italy	Post	None	Exercises program	Magnetic sensors with velcro bands	Inbuilt with IMU	Web-based	Synchronous	Physiotherapy sessions	None	None	None	None	None	None	None	None	None	Direct video consultation with physical therapist	Yes	Video	Within app	3 times a week	Physio	120 minutes	Unclear	None	NA	NA	NA	NA	NA	Exercise	Video	Online only	Static	No	No	Yes	No	No	Yes	Tracker	Direct video calls	No	No	Yes	Tablet
Bettger	2019	US	Pre	None	Exercise videos	Vera platform	None	Web-based	Synchronous & asynchronous	Virtual Reality	None	None	Yes	Yes	Yes	None	None	None	Real time Avatar	Direct by physiotherapist	Yes	Video	Within system	Weekly	Physiotherapist	No	Review progress and revise the therapy regimen, whether therapy goals were met for discharge	None	NA	NA	NA	NA	NA	Exercise	Avatar	Unclear	Dynamic	No	No	Yes	No	No	Yes	None	Realtime visual feedback & by Physiotherapist	No	No	When needed	VERA system
Bini	2017	US	Post	None	Exercise videos in English	None	Stand alone app	Web-based	Asynchronous	App for Knowledge	None	None	None	None	Yes	None	None	None	None	Audio feedback on exercise and prescription	Yes	Face-to-face	NA	NR	Physiotherapist	NA	NA	Video and text	Patient and Physiotherapist	Within app	Not mentioned	Personalized	Exercises	Exercise	Video with audio and text	Offline	Dynamic	No	No	No	No	No	Yes	None	Physiotherapist feedback via the video sent	No	No	No	iPod
Blasco	2022	Spain	Post	None	None	None	NA	None	None	Compliance	None	None	None	None	None	None	None	None	None	None	None	Face-to-face, audio	Within app	SOS	Physio	Not mentioned	SOS	Text	Chatbot	Within app	Not mentioned	Generic	instruct exercises, education about the disease, compliance, and progression, reminder about training days	None	NA	NA	NA	No	No	No	No	No	No	Reminder	Chatbot	Yes	No	Yes	Mobile
Campbell	2019	US	Pre	None	Short instructional exercise videos	None	None	Server based (SMSbot)	Asynchronous	Messaging	None	None	None	None	None	None	None	Paper Diary	None	Video based on progress	NA	None	NA	NA	NA	NA	NA	Text and Video	System	SMS bot (StreaMD)	Not mentioned	Generic SMS and personalised video message	Encouraging and empathetic statements and video message from surgeon	None	NA	NA	NA	NA	NA	NA	NA	Yes	No	Reminder	None	NA	NA	NA	Mobile
Chughtai	2018	US	Post	None	Exercise program	Vera platform	None	Web-based	Synchronous	Virtual Reality	Yes	None	Yes	None	Yes	None	Yes	TUG & STS	Real time Biofeedback	Virtual real time feedback	Web-based	Video	Within app	SOS	Physiotherapist	NA	Not mentioned	None	NA	NA	NA	NA	NA	Exercise	Avatar	Within app	Dynamic	No	No	No	No	No	Yes	Tracker	Yes	No	No	No	VERA platform
Chughtai	2019	US	Pre	None	Exercise instruction sent daily	None	Stand alone (PreHab)	Web-based	Synchronous	Multifunction	Yes	None	None	None	Yes	None	None	Diet and Mindfullness and risk reduction	Yes	None	Yes	None	NA	NA	NA	NA	NA	None	NA	NA	NA	NA	NA	Exercise, diet, lifestyle, pain management	Unclear	Within app	Dynamic	Yes	No	No	Yes	Yes	No	Diary	None	No	No	No	Mobile, tablet, computer
Colomina	2021	Europe	Pre	Age, sex, main chronic diseases, Charlson index of comorbidities, American Association of Anesthesiologists (ASA) Score, Barthel index for Activities of Daily Living, Hospital Anxiety and Depression (HAD) scale, Pfeiffer mental status questionnaire, assessment of the dwelling characteristics, main medications, and tobacco and alcohol consumption	None	Fitbit	Inbuilt app with the IMU	Web-based (SACM)	Synchronous & Asynchronous	Multifuntion app	Yes	Yes	Yes	Yes	None	None	None	None	Yes	Yes	Yes	None	NA	NA	NA	NA	NA	Text	Patient, team, smart app	Within app	SOS	Personalised	Engagement, rewards, and warnings (app)	Educational resources	Video	Within app	Dynamic	Yes	No	Yes	No	No	No	Tracker	Yes (engagement, rewards, and warnings by app)	No	No	Yes	Mobile and fitbit
Corriea	2019	Europe	Pre	None	Stengthening and gait exercises video	IMU sensors	Inbuilt app with IMU	Web-based	Synchronous & Asynchronous	Motion sensor	None	None	None	None	Yes	Yes	Yes	None	Appropriates of exercise and posture	Set of excersice	Exercise prescription via web-portal	Audio and Face-to-face	NA	4 week and 8 week	Physiotherapist	NA	Not mentioned	None	NA	NA	NA	NA	NA	Exercise	Video with audio	Stored within app	Dynamic	No	No	No	No	No	Yes	Tracker	Realitime feedback	No	No	No	Tablet
Doiron	2019	Canada	Pre	None	ROM, muscle strengthning, proprioceptive exercises, cardiovascular warm-up	None	Standalone(REACT lite)	None	Synchronous	Videoconferencing	None	None	None	None	None	None	None	None	None	Prescription & one to one during video session	None	Audio-Visual	Within systempp	2 session/week	Physiotherapist	Not mentioned	Exercises while monitoring patient pain, function, and tolerance to activity	None	NA	NA	NA	NA	NA	None	NA	NA	NA	No	No	No	No	No	No	Tracker	Physiotherapist feedback via audiovisual interaction	No	No	No	iPad
Duong	2023	Australia	Pre	None	Exercise program via PhysiApp	Fitbit, Activpal, and Goniometer Pro	External app	Web-based	Asynchronous	Multifunction	Yes	Yes	Yes	Yes	Yes	None	Yes	Step count and active hours	Yes	Yes	Yes	Video call via zoom	Integrated wit external app	Fortnightly for 3 months	Study coordinators	30-45 mins	Monitoring of personal goals for a healthy lifestyle, adverse events (AEs), review and progression of exercises, knee ROM, motivational advice on exercise adherence, step count, sedentary time and sleep hours, displayed on physitrack and Qlik	Text	Study coordinator	Integrated with external app	Fortnightly for the first 3 months and weekly for the following 3 months	Generic	Exercise adherence, step count, sleeping duration, sedentary time, active hours, pain during exercises, motivational, and a reminder to sync Fitbit	Exercises	Video	Stored within app	Static	No	No	Yes	No	Yes	No	Reminder, tracker	Celebratory messages on completion of activity, direct feedback	No	No	Yes	iPad
Eichler	2019	Europe	Post	None	Exercises to build up strength and improve postural control demonstrated by avatar	Kinect sensor and a camera	External app for IMU (MeinReha app)	Web-portal	Synchronous and asynchronous	Virtual Reality	None	None	None	None	Yes	None	Yes	None	Real time visual feedback	Exercise evaluation, audio, video, text, direct	Yes	Video and face-to-face	Within app	Weekly	Physiotherapist	Not mentioned	NA	Video, audio, and text	Patient and Physiotherapist	Within app	Not mentioned	Personalized	Patient sent messages to Physiotherapist and vice versa	Exercises	Avatar	Online	Updatable	No	No	Yes	No	No	Yes	Reminder	Realtime visual feedback	No	No	No	Minicomputer
Farr-Wharton	2020	Australia	Pre	None	Exercise videos	Wrist worn activity tracker (Garmin Vivosmart HR)	Inbuilt app with IMU	Web-based	Asynchronous	App for activity	Yes	Yes	Yes	None	None	None	Yes	None	None	Monitor and change Physio	Web-based	None	NA	NA	NA	NA	NA	Audio & text	System	Within app	Weekly	Generic	Psychoeducation sessions, goal-setting, motivational content, foster positive emotions, self-monitoring, reviewing, and rewarding/recognizing achievements	Physiotherapy program, task setting, motivational content	Audio and Video with text recordings	Online	Updatable	No	No	Yes	No	Yes	No	Tracker	Physiotherapist feedback, motivational content	Yes	No	No	Mobile
Fisher	2022	USA	Post	None	Exercise such as ankle pumps, quadriceps sets, gluteal sets, seated active knee flexion and extension, and stair stretching	None	Stand alone apps (MyChart & Zoom)	Web-based portal	Synchronous	Exercise program, education to patients and family member, communication	None	None	None	None	None	None	None	None	None	Direct feedback during video session	None	Audio-video	Integrated with external app (Zoom)	2-3/week	Physiotherapist and Multidiciplinary	Not mentioned	General health questions, review of home exercise program, assessment of current pain level, ability to ambulate, and functional mobility. Observe patient’s gait pattern and quality of movement	None	NA	NA	NA	NA	NA	Exercise, home environment	Unclear	None	Static	No	No	No	No	No	Yes	None	Physiotherapist direct feedback	No	No	Yes	Mobile
Fung	2012	Canada	Post	None	Balance, posture, weight shifting and strengthening exercise program	Wii sensor balance board	None	None	Synchronous	Gamification	None	None	None	None	Yes	None	None	None	Avatar	During the clinic session	None	Face-to-face	NA	Unclear	Physio	60 minutes	NA	None	NA	NA	NA	NA	NA	None	NA	NA	NA	No	No	Yes	No	No	Yes	Tracker	Avatar feedback	No	No	No	Wii and monitor
Gianola	2020	Italy	Post	None	Functional exercises	Sensor device	None	None	Synchronous	For exercise guidance and Gamification	None	None	None	None	Yes	None	None	None	Avatar	None	None	None	NA	NA	NA	NA	NA	None	NA	NA	NA	NA	NA	Exercise	Video	Unclear	Static	No	No	Yes	No	No	Yes	Tracker	Avatar feedback	No	No	No	VR platform
Gohir	2021	UK	Pre	Joint pain intensity, health-related quality of life, physical function, and performing physical tests	Exercise program	None	Stand alone app(iBeat)	Web-based	Asynchronous	App for educatio	None	None	None	None	None	Yes	None	None	Yes	Online/telephone by Physiotherapist	Yes	Audio	Within app	When needed	Physiotherapist	Not mentioned	Exercise adherence, weight monitoring, and progress to next set of exercises, additional support	Text	App and physiotherapist	Within app	Daily	Generic	Informative texts on basics of osteoarthritis, treatment, self-managing symptoms, benefits of behavioural change, and maintaining healthy lifestyle	Exercise & informative materials	Multimedia	Online only	Dynamic	No	No	Yes	No	No	No	Reminder	Texts and calls with Physiotherapist	No	No	No	Mobile
Gray	2022	England	Post	Sex, age, hospital length of stay, charlson comorbidity index, and mortality status, PROMS, health screening	Exercise videos	None	Stand alone app	Web-based	None	Education resources, remote monitoring progress, two way communication, track patient engagement and monitor patient use	None	None	None	None	None	None	None	HRQoL, OKS	None	Direct communication	Yes	Unclear	Within app	SOS	Surgical team	Not mentioned	SOS	Text	System	Within app	SOS	Personalized & generic	Sharing information	Care pack- 100 patient education resources (e.g., information about surgery, exercise videos, lifestyle and wellbeing support, pre-habilitation advice and support, questionnaires to support outcome collection and care after surgery) and support mechanism	Written, video, pdf, text	Online only	Dynamic	No	No	No	No	No	No	None	None	No	No	No	Mobile, computer, tablet
Gunduz	2021	Turkey	Pre	None	Deep breathing exercises	None	None	None	None	Education via video on pain management	None	None	None	None	None	None	None	None	None	None	None	None	NA	NA	NA	NA	NA	None	NA	NA	NA	NA	NA	Pain training videos	Video	Offline	Static	Yes	No	No	No	No	No	None	None	No	No	No	Tablet
Haase	2004	Europe	Post	None	Individualised Exercise program	Accelrometer, wrist bands and chest sensors	Inbuilt computer aided	Web-based	Asynchronous and Synchronous	Sensor and Web-based reahb	Yes	None	Yes	None	Yes	None	None	None	Yes	Yes	Yes	None	NA	NA	NA	NA	NA	Text	Patient	Within computer	SOS	Personalized	Patient sent messages to Physiotherapist and vice versa	Exercises	Video with audio and text	Stored in server	Updatable	No	No	No	No	No	No	None	Physiotherapist feedback	No	No	No	Computer
Hadamus	2022	Poland	Post	None	Exercise therapy plan	VBC system-A sensor device with balance plate and kinetic camera	None	Clinic based	Synchronous	For motion, gait, rehabilitation exercises, feedback on exercises	None	None	None	None	None	None	None	None	Real time	Yes	Yes	Face-to-face	NA	3 sessions per week	NA	30 minutes	Gait exercises	None	NA	NA	NA	NA	NA	Virtual balance games	Virtual Reality	Clinic based	Updatable	No	No	Yes	No	No	Yes	None	Real time	No	No	Yes	Kinect camera, VR system
Hardwick-Morris	2022	Australia	Pre	Indetified pre-operative weaknesses	Personalised progressive exercise program using Physitrack	None	NA	Web-based	None	Exercise repository, education pack, compliance and recording pain	Yes	None	None	None	Yes	None	None	None	None	Direct video consultation	Yes	Video	Within app	2 times a week	Physio	30-min	Pain, swelling, function, daily well-being, as well as monitoring physical outcome measures, such as gait, knee range of motion and functional activities.	Text	Patient and PT	Within app	SOS	If any problem	Share problems	Hospital stay, postoperative pain and swelling management, use of walking aids, and how to negotiate an array of difficult daily activities postoperatively	Unclear	Unclear	Static	No	No	No	No	No	No	Diary	Direct video with health coach	No	No	Yes	iPad
Hong	2022	USA	Pre	None	Exercise program	None	Stand alone app	None	None	Surgical health coaches, customized therapy plan, education materials	None	None	None	None	Yes	None	None	None	None	Direct video consultation with health coach	None	Video	Within app	Not mentioned	Health coaches	Not mentioned	To prepare for and recover from surgery, answer questions, and customize participants’ plans of care	None	NA	NA	NA	NA	NA	Customized exercise therapy, education articles on lifestyle management and recovery tips	Video, Written	Online only	Unclear	No	No	Yes	No	Yes	No	None	Direct video consulation	No	No	No	Mobile
Huang P	2017	Asia	Pre	None	Functional exercise guidance	None	Stand alone app (Yishu App)	None	None	App for education	None	None	None	None	None	None	None	None	None	None	None	None	NA	NA	NA	NA	NA	None	NA	NA	NA	NA	NA	Health education and functional exercise guidance	Unclear	Stored within app	Static	No	No	No	No	No	No	None	None	No	No	No	Mobile
Janhunen	2023	Finland	Pre	None	11 games with progression	Kinect Sensor with TV and tablet	Inbuilt with IMU	None	Synchronous	Exersice therapy with progression	None	None	None	None	Yes	None	None	None	Yes	None	Yes	None	None	NA	NA	NA	None	None	NA	NA	NA	NA	NA	Exercise, device use	Booklet	NA	Static	No	No	Yes	No	No	Yes	Diary	Real time	No	No	No	TV, tablet and laptop
Juhl	2016	Europe	Post	None	Exercise program	Sensor	External app (ICURA)	Web-based	Synchronous	For remote monitoring & exercises	None	None	None	None	None	None	None	None	None	Weekly session	Web-based	Unclear	Unclear	Weekly	Physiotherapist	Not mentioned	Exercise	None	NA	NA	NA	NA	NA	Exercises	Not mentioned	Stored within app	Unclear	No	No	No	No	No	No	None	Physiotherapist	No	No	Yes	Mobile
Klement	2019	US	Post	None	Exercise program	None	NA	Web-based	NA	For exercises	None	None	None	None	None	None	None	None	NA	NA	NA	Face-to-face	NA	Unclear	Physician, Physiotherapist	Unclear	Range of motion (ROM) assessment, and wound check	Email-Text, Images, videos	System	NA	Daily	Generic	Exercises	Exercise	Email-Text, Images, videos	Online/Offline	Static	No	No	No	No	No	No	Reminder	None	No	No	No	Mobiletab//Computer
Knapp	2021	US	Pre	Age, sex, and BMI	Physical therapy and exercise	None	Stand alone app	Web-based	NA	For exercises and education	None	None	None	None	None	None	None	Enjoyment of the activities, effectiveness of the activities at managing pain, overall understanding of the activities, understanding of what to expect in the preoperative period, and likelihood of recommending the application to friends	None	None	None	None	NA	NA	NA	NA	NA	None	NA	NA	NA	NA	NA	Physical therapy and exercise, nutrition planning and education, anxiety stress and pain management, social and environment preparation, and health literacy	Multimedia	Unclear	Static	Yes	No	No	No	Yes	No	Compliance distribution	Patient engagement was defined as patients viewing at least one time the modules that were sent, or marking them as completed	No	Yes	No	Mobile/computer/tablet
Kramer	2003	Canada	Pre	None	Exercise, advice on wound care, scar treatment, pain control	None	NA	None	NA	Exercise	None	None	None	None	None	None	None	None	None	None	None	Audio	NA	Once during week 2-6 post op and once during week 7-12 post op	Physical therapist	5-15 minutes	Problems with the exercises, remind them of the importance of completing the exercises, and provide advice on wound care, scar treatment, and pain control	None	NA	NA	NA	NA	NA	None	NA	NA	NA	No	No	No	No	No	No	Reminder	Phone calls	No	No	Yes	NA
Kuether	2019	US	Pre	None	Exercise program	Vera platform motion tracker	Stand alone system	Web-based	Synchronous	Virtual Reality	None	None	Yes	None	Yes	None	None	None	Avatar	Face to face with physiotherapist	Feedback from VERA	Face-to-face/telephone/app	Within app	8 sessions over 8 weeks	Physiotherapist	Not mentioned	Not mentioned	None	NA	NA	NA	NA	NA	Exercise	Avatar	Online/Offline	Dynamic	No	No	No	No	No	Yes	Tracker	Realtime visual feedback	No	No	No	VERA system, telephone, mobile
Lam	2016	Canada	Post	None	Functional exercise	IMU sensors	None	Web-based	Synchronous and Asynchronous	Motivate early rehabiliation phase	None	None	None	None	Yes	None	Yes	None	Avatar feedback	Monitor progress and advice	Dashboard	None	NA	NA	NA	NA	NA	None	NA	NA	NA	NA	NA	Exercise	Avatar	Online	Dynamic	None	None	Yes	No	No	Yes	Tracker	Avatar feedback	No	No	No	Automated rehab system
Lebleu	2023	Belgium	Post	Oxford Knee Score, Knee Osteoarthritis Outcome score (KOOS), and EuroQol 5-Dimension (EQ5D)	Exercise	Activity tracker Garmin Vivofit 4	Inbuilt with IMU	Web-based	Synchronous	Exercises, education, ROM, activity levels	Yes	None	Yes	None	Yes	None	Yes	PROMS- Oxford Knee Score, Knee Osteoarthritis Outcome score (KOOS), and EuroQol 5-Dimension (EQ5D), medication use, binary satisfaction question- Would you chose digital rehabilitation again?	None	Direct through chat messaging system	Yes	None	NA	NA	NA	NA	NA	Text	Patient and PT	Within app	Not mentioned	Personalized	Monitoring, picture of wound	Exercises, education	Videos, written	Online only	Updatable	Yes	Yes	No	No	No	No	Diary	Direct chat messaging system	Yes	No	No	Mobile
Li	2023	China	Post	Unclear	Functional exercises	None	Stand alone app	None	None	Communication, information exchange and peer support	None	None	None	None	None	None	None	None	None	Direct fbk via video	None	Video	Within app	Unclear	Physio	Unclear	Observe and evaluate the recovery of patients, including knee joint activities, rehabilitation exercise methods, compliance with medical advice, pain, self-care, quality of life, mental and psychological disorders, and psychological status	Text and video	Patient and Physician	Within app	Scheduled and SOS	Personlised and Generic	Rehabilaition advices, adherence, pschologicla councelling	Pain relief methods, complication prevention and response methods (skin, body temperature, circulation), use of antithrombotic drugs), prosthetic care methods (artificial knee joint materials, duration of use, daily maintenance, prosthetic prolapse treatment methods), rehabilitation training methods (walking, swimming, bicycling, etc.).	Written and video	Online	Static	Yes	Yes	No	Yes	Yes	Yes	Reminder	Video	No	No	No	Mobile
Lu	2021	Asia	Pre and per	None	Exercise program In-hospital and post discharge	None	Stand alone app (we chat app)	None	Synchronous	For exercise and education	None	None	None	None	None	None	None	None	None	Micro-video sessions	None	Video	Within app	Once daily	Nurse	Not mentioned	Education and exercise behaviour essential instruction , Peer and health care support education	None	NA	NA	NA	NA	NA	Education and exercise behaviour essential instruction , Peer and health care support education (congnitive belief education and exercise behavior essentials)	Video	Unclear	Unclear	No	No	Yes	Yes	Yes	No	None	None	No	No	Yes	Mobile
Mcdonall	2019	Australia	Pre	None	Exercise animations	None	NA	Web-based	None	For setting daily goals and interaction	None	None	None	None	None	None	None	None	None	Direct interaction session	Yes	Unclear	Unclear	Daily	Clinicians	NA	To provide information to patients in relation to postoperative recovery and goals of care for each day. The three main goals of recovery for patients after TKR surgery are: 1) to manage pain, 2) promote mobility of the knee joint to improve function and 3) avoid complications such as thromboembolism	None	NA	NA	NA	NA	NA	Post-op recovery & goals	Multimedia- text, sound, graphics, animation	Offline	Static	Yes	No	Yes	No	No	Yes	None	Daily feedback/Self reflection	No	No	No	iPad
Mehta	2020	US	Pre	None	None	Wearable activity tracker	NA	Web-based	Asynchronous	For activity tracker	Yes	None	Yes	None	None	None	None	None	Increasing step count by 5% every week to progress in reward levels such as bronze, silver, gold, and platinum	Clinicians when needed	Activity monitor step count and pain	Face-to-face	Not linked to app	When needed	Multidiciplinary	Not mentioned	Pain, and steps	Text	Electronic health record	From Web platform	Different frequencies for each component	Generic and personalized	Daily pain score tracking, postsurgery milestones, nonadherence, motivational messages using goal-setting and gamification, and identify support partner to receive messaging	None	NA	NA	NA	Yes	No	Yes	Yes	No	No	Tracker	Direct feedback	Yes	Yes	No	Mobile
Milliren	2022	USA	Pre and post	None	None	None	None	None	None	Automatic multimedia messages	None	None	None	None	None	None	None	None	None	None	None	None	None	None	None	None	None	Text, audio, video, ppt, interactive tools	Automatic	NA	Timed after surgery is scheduled	Generic	Motivational, self managememt and information	Preparing for sugery, pain management, exercise, nutrion, medication, logistics	Multimedia	Via messages	Static	Yes	Yes	Yes	No	Yes	No	None	None	No	No	No	Mobile phone
Nuevo	2023	Spain	Post	None	Exercise (5 types) with dynamic therapy planning	Accelrometer, gyroscope and magnetometer (Dycare)	Inbuilt with IMU	Web-based	Synchronous	Exercise demo, adherence and feedback	Yes	None	None	None	Yes	None	Yes	Speed	Yes	Yes	Yes	Yes	Within app	SOS	Physio and virtual coach	NA	Queires	Text	Patient and PT	Within app	SOS	Not mentioned	Queries	Exercises	Written Leaflet	NA	Static	No	No	No	No	No	Yes	Tracker	Real time	Yes	Yes	No	Tablet
Onyeukwu	2020	US	Pre	None	Knee specific home exercise program	Motion sensors	Inbuilt app (bluetooth, wifi)	Web-based	Synchronous and Asynchronous	For remote management of exercises	None	None	None	None	Yes	None	Yes	None	Real time feedback	Yes (remote guidance)	Clincial portal synchronises with IMU	Video	Within app	When needed	Physiotherapist	Not mentioned	Exercises	None	NA	NA	NA	NA	NA	Exercise	Written, audio, video	Stored within app	Dynamic	Yes	No	No	No	No	Yes	Tracker	fbk by physiotherapist	No	No	No	Mobile, and seprate system for synchronisation
Osterloh	2023	Germany	Pre	None	Exercise videos	None	NA	Web-based	None	Exercise repository and group therapy	None	None	None	None	None	None	None	None	None	Direct video communication	None	Video	Within app	Twice weekly	Physiotherapist	30 minutes	Physiotherapy session	None	NA	NA	NA	NA	NA	Six warm-up exercises, 24 main exercises, and four stretching exercises	Written, video	Online only	Static	No	No	No	Yes	No	Yes	None	Direct video call	No	No	Yes	Monitor
Park	2017	Asia	Pre	None	None	None	None	None	None	Telephone and SMS	None	None	None	None	None	None	None	None	None	None	None	Audio (telephone) and text	NA	1, 3, 5, 7, 9, 11 weeks (6 times)	Research staff	5 minutes	ADL, general condition, dysfunction or inflammatory symptoms, encouraged exercise, & confirmation time for next session	Text	Research staff	NA	1, 3, 5, 7, 9, 11 weeks (6 times)	Unclear	Activities of daily living, general condition, dysfunction or inflammatory symptoms, encouraged exercise, & confirmation time for next session	NA	NA	NA	NA	No	No	No	No	No	No	Reminder	None	No	No	Yes	Telephone & mobile
Park	2023	S.Korea	Post	None	ROM and Quad strenthening exercises	None	None	None	None	Telephone calls	None	None	None	None	None	None	None	None	None	None	None	Audio calls	NA	Once a week	Nurse	10-15 min	Exercise and aroma therpy adherence, councelling, and any other unmet needs	None	NA	NA	NA	NA	NA	General understanding of Knee OA and TKA, precautions for daily life after discharge, dietary therapy, prevention of blood clotting, prevention of infection, and activities to avoid	Face to face	Face to face	Dynamic	No	No	No	No	Yes	No	Reminder and diary	Phone calls	No	No	Yes	Telephine
Piqueras	2013	Europe	Post	None	Exercise program	IVT virtual software-hardware platform, wireless sensors	None	Web based clinician portal	Synchronous and Asynchronous	Wireless sensors & avatar for remote rehabilitation therapy	None	None	None	None	Yes	None	Yes	None	Real time Avatar	Telephonic feedback	Web-based	Telephonic	Not linked to app	Monday to Friday	Therapist	60 minutes	Exercises, gait training, adverse events	None	NA	NA	NA	NA	NA	Exercises	Avatar	Online only	Dynamic	No	No	No	No	No	Yes	Tracker	Real time & therapist	No	No	No	Computer, and mobile
Pournajaf	2022	Italy	Post	None	Balance and proprioreception training	VRRS balance board	None	None	Synchronous	Balance and proprioreception training	None	None	None	None	Yes	None	None	None	Real time	None	None	None	NA	NA	NA	NA	NA	None	NA	NA	NA	NA	NA	Virtual balance games	Video, sound, image	NA	Dynamic	No	No	Yes	No	No	Yes	None	Real time	No	No	No	VRRS
Pronk	2020	Europe	Pre	Date of surgery	Exercise videos	None	Stand alone app (PainCoach app)	None	Synchronous	Multifunction	Yes	None	None	None	None	None	None	None	Pain medication & exercise	None	None	None	NA	NA	NA	NA	NA	None	NA	NA	NA	NA	NA	Pain medication use, exercise, use of heat/ice pack, immobilization of operated knee, when to call clinic	Unclear	Online only	Static	Yes	No	No	No	No	No	NA	NA	No	No	No	Mobile
Ramkumar	2019	USA	Pre	Steps, PROMs	Exercise videos(4 types)	Motion sensor sleeve	Stand alone app	Web-portal	Synchronous	Multifunction	Yes	None	Yes	None	Yes	None	Yes	PROMs	Avatar feedback	Unclear	Dasboard	None	NA	NA	NA	NA	NA	Test	System	Within app	Daily	Generic	Reminder about exercise	Exercise	Video	Unclear	Static	Yes	Yes	Yes	No	No	Yes	Reminder, tracker	Avatar feedback	Yes	No	No	Mobile
Russell	2011	Australia	Post	None	Exercise program (video conferencing)	None	Stand alone computer-based	None	Synchronous	Remote rehabilitation consultations	None	None	Yes	None	None	None	Yes	None	NA	Direct feedback	NA	Video	Within computer based system	One session per week	Research staff	45 minutes	Exercises and education in the postoperative management	None	NA	NA	NA	NA	NA	Exercises, guide on relevant assessment and treatment items on range of motion, muscle strength, mobility, swelling management, education	Unclear	Online only	Static	No	No	Yes	No	No	No	Diary	Direct feedback	No	No	Yes	Computer
Scheper	2019	Europe	Pre	None	None	None	Stand alone app (Wound care app)	Web-based	Synchronous and Asynchronous	Wound care	Yes	None	None	None	None	None	None	Wound health and danger signs	Yes	Direct feedback	None	Face-to-face	Not integrated with app	When required	Physician	Not mentioned	Wound related	Text	System	Within app	Not mentioned	Personalized	When wound daily score exceeds alert message is sent	None	NA	NA	NA	Yes	Yes	No	No	No	No	NA	NA	Yes	No	No	Mobile
Su	2015	Asia	Post	Gender, Age, Self efficacy and System usability	Gamification	Kinect sensor and a camera	None	None	Synchronous	Exercises via gamification and face emotion reading	None	None	None	None	Yes	None	None	None	Yes (Gamification)	None	None	None	NA	NA	NA	NA	NA	None	NA	NA	NA	NA	NA	None	NA	NA	NA	No	No	Yes	No	No	Yes	None	Realitme feedback	No	No	No	VR and TV monitor
Summers	2023	USA	Pre	None	Active and Passive ROM	Electro-mechanical device	None	Web-based	Synchronous	For ROM exercises	Yes	None	Yes	None	Yes	None	Yes	None	None	Direct video consultation with physical therapist	Can modify settings	Video	Within system	SOS	Physiotherapist	NA	NA	None	NA	NA	NA	NA	NA	None	None	None	None	No	No	No	No	No	Yes	Tracker	By physio	Yes	No	No	Streaming data device
Szots	2016	Europe	Post	None	None	NA	None	NA	None	Telephone followup	None	None	None	None	None	None	None	None	NA	NA	NA	Audio (telephone)	NA	4 & 14 days after discharge	Nurse	Not mentioned	Cognition/development, breathing/circulation, nutrition, elimination, sleep, pain/perception, skin/tissue, sexuality/reproduction, activity, and psychosocial/spirituality/ culture. specific issues relevant to health status after TKA regarding treatment and observation of the wound and the operated limb, management of painkillers, and ability to exercise as recommended	None	NA	NA	NA	NA	NA	Cognition/development, breathing/circulation, nutrition, elimination, sleep, pain/perception, skin/tissue, sexuality/reproduction, activity, and psychosocial/spirituality/ culture. specific issues relevant to health status after TKA regarding treatment and observation of the wound and the operated limb, management of painkillers, and ability to exercise	Audio call	Offline	Static	No	No	No	No	No	No	NA	NA	No	No	No	Mobile
Timmers	2019	Europe	Post	None	Exercise program along with pain woundcare, and daily self-care activities	None	Stand alone app (The Patient Journey app)	None	None	For education	Yes	None	None	None	None	None	None	None	Interactive graph	None	None	None	NA	NA	NA	NA	NA	Text, video, audio	System	Within app	Unclear	Generalized	Rehabilitation related information	Supporting information, related to topics such as pain, physiotherapy exercises, woundcare, and daily self-care activities	Multimedia	Online only	Updatable	No	No	No	No	No	No	None	None	No	No	No	Mobile
Torpil	2022	Turkey	Post	None	None	None	NA	None	None	NA	None	None	None	None	None	None	None	None	None	None	None	Video	Not linked to app	Once daily for 12 days	Therapist	45 minutes	Home modification & transfer training, goal setting for occupational return, brainstorming about possible solutions, making a plan and taking action, revising therapy plan, and receiving feedback	None	NA	NA	NA	NA	NA	Home modification & transfer training	Videos, presentations	Unclear	Unclear	No	No	Yes	No	No	No	None	None	No	No	Yes	NA
Tousignant	2011	Canada	Post	None	Online Physiotherapy sessions	None	None	Web-based	Synchronous	Physiotherapy sessions via video conferencing	None	None	None	None	None	None	None	None	None	Direct videoconferencing	None	Video	Within system	2 sessions/week for 8 weeks	Clinicians	60 minutes	Treatment assessment and recommendations between treatments	None	NA	NA	NA	NA	NA	None	NA	NA	NA	No	No	No	No	No	Yes	None	Direct feedback	No	No	Yes	Computer
Tripuraneni	2021	US	Post	None	Exercise program (pre & post)	Smartwatch	Inbuilt app	Web-based	Asynchronous	For exercises	None	None	Yes	Yes	None	None	None	Heart rate, heart rate variability, steps, flights of stairs climbed, stand hours, KOOS-JR, Eq5D	None	Unclear	None	None	NA	NA	NA	NA	NA	Text	NA	Within app	unclear	unclear	Unclear	Exercise	Unclear	Stored within app	Static	No	No	No	No	No	No	Reminders	None	No	No	No	Mobile
van Dijk-Huisman	2020	Europe	Pre	None	Exercise program (25 videos) along with other activities	Accelerometer based activity sensor	External app	Web-based	Synchronous, Asynchronous	For physical activity	None	None	Yes	None	Yes	None	None	None	Yes	Direct feedback & through changing regimen later	Yes	Video	Within app	Twice daily	Physiotherapist	30 min per session	Amount of PA, extent of functional recovery and exercise program	None	NA	NA	NA	NA	NA	Exercises	Multimedia	Within app	Dynamic	No	No	No	No	No	No	Tracker	Real time feedback, direct, progress graphs	No	No	Yes	Mobile
Visperas	2021	US	Pre	None	Exercise videos	None	None	Web-based	Asynchronous	For education and communication	Yes	None	None	None	None	None	Yes	Bowel movements, temperature	NA	NA	NA	Audio (telephone)	Within system	When negative alert has been send to care team	Staff	Not mentioned	About postop followup questions	Text (medical record messaging)	Patient to staff and vice-versa	Within system	Not mentioned	Personalized	Patient recovery & management	Instructions about how to prepare for surgery, about the surgery, medications, pain control, postoperative recovery and rehabilitation, preoperative & postop exercises, postoperative housing preparation	Unclear	Unclear	Static	Yes	No	No	No	No	No	None	None	Yes	No	Yes	Computer/mobile
Wang Q	2023	China	Pre and post	None	Exercise video library	None	Stand alone app	None	None	Self-efficacy for exercise	None	None	None	None	None	None	None	None	None	Discussion forum	None	None	NA	NA	NA	NA	NA	Text	Patient and PT	Within app	NA	Generic & personalized	Motivation	Exercise, anxiety and compliance	Written, video	Offline	Static	Yes	No	Yes	Yes	Yes	No	Remnider and Diary	Messages	No	No	No	Smart phone
Zhang X	2021	Asia	Post	None	Rehabilitation guides along with other health advices, instructions, & educations	None	Stand alone app (WeChat app)	None	None	For education and communication	None	None	None	None	None	None	None	Perioperative education & satisfaction questionnaire or on re-examination	None	None	None	Audio calls	Within app	When patient needs	Doctor/nurse/physiotherapist	Not mentioned	Unclear	Text & video	Patient to Patient and Patient to Doctor & vice-versa	Within app	Whenever they want	Personalized	Share experiences and ask questions	Health advice, including clinical and hospital instructions,rehabilitation guides, and general health education	Unclear	Online only	Static	No	No	No	Yes	No	No	None	None	No	No	No	Mobile
[truncated: 4 more columns]
